# Supplementary material for: Contact Trees: Network Visualization beyond Nodes and Edges
Source: PLoS One. 2016 Jan 19;11(1):e0146368. doi: 10.1371/journal.pone.0146368 (PMC4718622; doi:10.1371/journal.pone.0146368)
Supplement: S1 File — (TXT) [file pone.0146368.s001.txt]

Codebook for Contact Trees data (S1 File - S11 File)

variable    variable label                  value label
------------------------------------------------------------------------
id          id of contact

tie         id of tie

gender      gender
                                            1  male
                                            2  female

age         age cohort
                                            0  0-9
                                            1  10-19
                                            2  20-29
                                            3  30-39
                                            4  40-49
                                            5  50-59
                                            6  60-69
                                            7  70+

yrknown     years of acquaintanceship
              with the person
                                            0  unknown
                                            1  <1 year
                                            2  1-4 years
                                            3  5-19 years
                                            4  >20 years

like        how much the diary keeper
              likes the person
                                            1  not at all
                                            2  not much
                                            3  somewhat
                                            4  very much

duration    duration of contact
                                            1  less than 1 minute
                                            2  1-5 minutes
                                            3  6-29 minutes
                                            4  30 minutes-2 hours
                                            5  more than 2 hours

feel        how well the diary keeper
              feels about the contact
                                           1  very bad
                                           2  not too bad
                                           3  good
                                           4  very good
------------------------------------------------------------------------

Source: The original data were collected from research projects sponsored by
Ministry of Science and Technology, Taiwan (grant no. MOST 103-2410-H-001-
068-MY3) and Academia Sinica, Taiwan (grant no. AS-100-TP2-C01).
Principal investigator of both projects was Yang-chih Fu (fuyc@sinica.edu.tw).
